# Supplementary material for: Low Cost, Easily-Assembled Centrifugal Buoyancy-Based Emulsification and Digital PCR
Source: Micromachines (Basel). 2022 Jan 24;13(2):171. doi: 10.3390/mi13020171 (PMC8924881; doi:10.3390/mi13020171)
Supplement: Supplementary file 1 [file micromachines-13-00171-s001.zip]

Archive with 1 entries (1 files):
- micromachines-1543646 - Supplementary Information - corrected.pdf
